# Supplementary material for: Plasma Proteomics and Metabolomics of Aromatase Inhibitors-Related Musculoskeletal Syndrome in Early Breast Cancer Patients
Source: Metabolites. 2025 Feb 24;15(3):153. doi: 10.3390/metabo15030153 (PMC11943704; doi:10.3390/metabo15030153)
Supplement: Supplementary file 1 [file metabolites-15-00153-s001.zip]

Archive with 1 entries (1 files):
- metabolites-3433059-supplementary.pdf
